# Supplementary material for: Laser hemorrhoidoplasty vs. rubber band ligation: a randomized trial comparing 2 mini-invasive treatment for grade II hemorrhoids
Source: BMC Surg. 2024 May 27;24:164. doi: 10.1186/s12893-024-02425-z (PMC11129420; doi:10.1186/s12893-024-02425-z)
Supplement: Supplementary file 1 — Supplementary Material 1 [file 12893_2024_2425_MOESM1_ESM.xlsx]

## Sheet: S1
Number	Name	Sex	Age	Postoperative pain（＜24h）	Postoperative pain（1d）	Postoperative pain（3d）	Postoperative pain（7d）	Postoperative pain（14d）	Return to normal daily activities
1	Wu QW	M	36	2	3	0	0	0	3
2	Li RY	F	30	0	0	0	0	0	5
4	Wang LH	M	37	0	2	0	0	0	3
9	Ling ZY	M	50	0	1	3	0	0	3
10	Li WJ	M	32	4	4	0	0	0	5
13	Jia YA	M	33	1	1	0	0	0	4
14	Hua T	M	35	1	1	0	0	0	5
15	Ma JG	M	60	3	1	0	0	0	3
16	Liu YD	F	47	1	1	0	0	0	3
18	Liu BQ	M	60	3	3	1	0	0	4
19	Lu B	M	37	4	2	1	0	0	3
20	Liu Y	M	41	1	1	0	0	0	3
21	Pu CM	F	31	3	3	0	0	0	4
23	Wang FP	F	29	1	1	0	0	0	4
26	Liu BH	M	50	0	0	0	0	0	3
30	Xu L	F	44	3	2	0	0	0	2
33	Lu X	F	44	4	3	3	1	0	4
35	Liu HX	M	32	3	3	2	1	0	3
38	Lu LM	M	65	0	0	0	0	0	3
39	Huang RM	M	63	1	1	0	0	0	4
41	Zhang YK	M	54	4	2	2	1	0	3
42	Pu YF	M	48	3	3	2	0	0	3
44	Yu YP	F	64	3	2	0	0	0	3
48	Zheng JX	F	36	4	2	1	1	0	3
52	Huang HJ	M	37	3	3	2	1	0	2
55	Yang G	M	41	0	1	0	0	0	4
56	Dai X	M	29	4	3	1	0	0	5
57	Huang WT	F	55	1	1	0	0	0	5
60	Gu YQ	F	39	0	1	0	0	0	3
61	Yang QX	F	38	2	1	1	0	0	5
65	Wu LL	F	46	0	1	0	0	0	4
66	Xiang YX	F	24	0	1	0	0	0	5
68	Chen L	F	60	3	3	1	0	0	3
69	Chai LN	F	40	4	3	2	0	0	3
70	Sun YJ	F	48	1	1	0	0	0	5

## Sheet: S2
Number	Name	Sex	Age	Postoperative pain（＜24h）	Postoperative pain（1d）	Postoperative pain（3d）	Postoperative pain（7d）	Postoperative pain（14d）	Return to normal daily activities
3	Yang GY	F	61	4	3	2	2	1	9
5	Zhao GL	M	63	4	4	3	2	0	5
6	Chen Y	F	30	3	3	3	2	1	7
7	Han J	F	36	2	2	2	1	1	8
8	Niu KZ	M	40	2	2	1	1	0	5
11	Zhou JX	M	64	2	1	0	0	0	6
12	Chen W	M	37	4	2	2	1	1	6
17	Zhou HX	M	46	3	3	1	1	0	8
22	Feng QB	M	38	4	2	0	0	0	9
24	Hou YQ	F	61	4	4	3	2	1	8
25	Teng J	F	30	3	3	1	1	0	9
27	Li Q	F	30	5	4	3	2	0	8
28	Qian TC	M	42	4	4	3	2	1	6
29	Fan LL	F	32	2	4	2	1	0	7
31	OU Yang	F	28	3	3	2	1	0	5
32	Feng L	M	36	2	2	1	1	0	9
34	Dai Yq	F	59	3	3	1	1	1	9
36	Li AM	F	59	2	2	1	0	0	7
37	Zhou JR	M	51	2	2	2	0	0	6
40	Lu DR	M	57	3	4	2	1	1	7
43	Huang XP	F	48	3	3	2	2	0	10
45	Zhang QY	F	63	4	4	2	1	0	7
46	Jiang JJ	M	49	3	4	4	2	0	10
47	Wang M	F	29	5	4	2	2	0	11
49	Zhu JL	F	37	2	4	4	2	0	8
50	Pan CL	M	44	3	4	3	1	1	7
51	Chhen L	M	43	4	4	4	2	0	7
53	Chen HF	F	62	3	2	2	2	0	6
54	Wang Z	M	25	3	3	2	2	0	9
58	Lu L	M	44	2	2	2	1	0	10
59	Liu XL	M	38	3	4	4	0	0	10
62	Fu C	M	46	5	4	3	2	0	5
63	Lu WS	F	32	2	3	3	2	0	8
64	Wu RP	F	60	2	2	1	0	0	9
67	Jiiao J	M	44	4	3	2	1	0	7

## Sheet: S3
group	ending	bleeding 1day	bleeding 3day	bleeding 7day	anal distention 1day	anal distention 3day	anal distention 7day	urinary retention	recurrence
lhp	no	24	29	31	23	28	32	35	33
lhp	yes	11	6	4	12	7	3	0	2
rbl	no	1	3	23	1	2	10	29	31
rbl	yes	34	32	12	34	33	25	6	4
